# Supplementary material for: Epicatechin-Loaded Nanocapsules: Development, Physicochemical Characterization, and NLRP3 Inflammasome-Targeting Anti-Inflammatory Activity
Source: Biology (Basel). 2025 Oct 30;14(11):1520. doi: 10.3390/biology14111520 (PMC12649874; doi:10.3390/biology14111520)
Supplement: Supplementary file 1 [file biology-14-01520-s001.zip]

Archive with 1 entries (1 files):
- biology-3892344-supplementary.pdf
